# Supplementary material for: Increased Rate of Anemia and Discontinuation in Older Patients with Myelofibrosis Treated with Ruxolitinib
Source: J Clin Med. 2025 Sep 26;14(19):6811. doi: 10.3390/jcm14196811 (PMC12524875; doi:10.3390/jcm14196811)
Supplement: Supplementary file 1 [file jcm-14-06811-s001.zip]

Archive with 1 entries (1 files):
- jcm-3820304-supplementary.pdf
